# Supplementary material for: Pharmaceutical Payments to Japanese Board-Certified Infectious Disease Specialists: A Four-Year Retrospective Analysis of Payments from 92 Pharmaceutical Companies between 2016 and 2019
Source: Int J Environ Res Public Health. 2022 Jun 16;19(12):7417. doi: 10.3390/ijerph19127417 (PMC9223711; doi:10.3390/ijerph19127417)
Supplement: Supplementary file 1 [file ijerph-19-07417-s001.zip]

Archive with 1 entries (1 files):
- ijerph-1724180-supplementary.pdf
